# Supplementary material for: Detecting missing IS-A relations in the NCI Thesaurus using an enhanced hybrid approach
Source: BMC Med Inform Decis Mak. 2020 Dec 15;20(Suppl 10):273. doi: 10.1186/s12911-020-01289-6 (PMC7737275; doi:10.1186/s12911-020-01289-6)
Supplement: Supplementary file 1 — Additional file 1. Evaluation results for 55 potentially missing IS-A relations identified by our method. [file 12911_2020_1289_MOESM1_ESM.xlsx]

## Sheet: Sheet1
Sub-hierarchy	Subconcept	Superconcept	SubconceptID	SuperconceptID	Rationale (existing IS-A relations that were leveraged to generate the suggestion)	Yes/No	Comments
Activity	Robot-assisted Salvage Pelvic Lymph Node Dissection	Therapeutic Lymphadenectomy	C161314	C65003	C161314: Robot-assisted Salvage Pelvic Lymph Node Dissection IS-A C51896: Pelvic Lymphadenectomy (Direct); C161314: Robot-assisted Salvage Pelvic Lymph Node Dissection IS-A C49236: Therapeutic Procedure (Indirect)	YES	Therapeutic Lymphadenectomy was added as a parent
Disease, Disorder or Finding	Glycine Encephalopathy	Congenital Nervous System Disorder	C84937	C97172	C84937: Glycine Encephalopathy IS-A C53543: Rare Non-Neoplastic Disorder (Direct); C84937: Glycine Encephalopathy IS-A C34816: Congenital Metabolic Disorder (Indirect); C84937: Glycine Encephalopathy IS-A C27586: Non-Neoplastic Central Nervous System Disorder (Indirect)	YES	Congenital Nervous System Disorder was added as aparent
Disease, Disorder or Finding	Kidney Lymphangioma	Kidney Vascular Disorder	C159214	C35338	C159214: Kidney Lymphangioma IS-A C3149: Kidney Disorder (Indirect); C159214: Kidney Lymphangioma IS-A C7389: Benign Vascular Neoplasm (Indirect)	NO	Kidney Vascular Disorder is not in the Kidney Neoplasm category
Disease, Disorder or Finding	Kidney Hemangioma	Kidney Vascular Disorder	C159211	C35338	C159211: Kidney Hemangioma IS-A C7389: Benign Vascular Neoplasm (Indirect); C159211: Kidney Hemangioma IS-A C3149: Kidney Disorder (Indirect)	NO	Kidney Vascular Disorder is not in the Kidney Neoplasm category
Disease, Disorder or Finding	Kidney Angiosarcoma	Kidney Vascular Disorder	C159205	C35338	C159205: Kidney Angiosarcoma IS-A C7390: Malignant Vascular Neoplasm (Indirect); C159205: Kidney Angiosarcoma IS-A C3149: Kidney Disorder (Indirect)	NO	Kidney Vascular Disorder is not in the Kidney Neoplasm category
Disease, Disorder or Finding	EBV-Positive T-Cell Lymphoproliferative Disorder of Childhood	EBV-Related Malignant Neoplasm	C80373	C27689	C80373: EBV-Positive T-Cell Lymphoproliferative Disorder of Childhood IS-A C159717: EBV-Related Lymphoproliferative Disorder (Direct); C80373: EBV-Positive T-Cell Lymphoproliferative Disorder of Childhood IS-A C4005: Childhood Malignant Neoplasm (Direct)	YES	EBV-Related Malignant Neoplasm was added as a parent
Disease, Disorder or Finding	Pathologic Stage 0 Gastric Cancer AJCC v8	Gastric Precancerous Condition	C133654	C7424	C133654: Pathologic Stage 0 Gastric Cancer AJCC v8 IS-A C7659: Digestive System Precancerous Condition (Indirect)	YES	Gastric Precancerous Condition was added as a parent
Disease, Disorder or Finding	Clinical Stage 0 Gastric Cancer AJCC v8	Gastric Precancerous Condition	C133647	C7424	C133647: Clinical Stage 0 Gastric Cancer AJCC v8 IS-A C7659: Digestive System Precancerous Condition (Indirect)	YES	Gastric Precancerous Condition was added as a parent
Disease, Disorder or Finding	Stage 0 Anal Cancer AJCC v8	Anal Precancerous Condition	C133795	C7407	C133795: Stage 0 Anal Cancer AJCC v8 IS-A C7659: Digestive System Precancerous Condition (Indirect)	YES	Anal Precancerous Condition added as a parent
Disease, Disorder or Finding	Cutaneous Pseudolymphoma	Non-Neoplastic Skin Disorder	C62776	C27555	C62776: Cutaneous Pseudolymphoma IS-A C3371: Skin Disorder (Indirect); C62776: Cutaneous Pseudolymphoma IS-A C53531: Non-Neoplastic Disorder by Site (Indirect)	YES	Non-Neoplastic Skin Disorder was added as a parent
Disease, Disorder or Finding	Fallopian Tube Endometrioid Polyp	Female Reproductive System Precancerous Condition	C40115	C27788	C40115: Fallopian Tube Endometrioid Polyp IS-A C3341: Precancerous Condition (Indirect); C40115: Fallopian Tube Endometrioid Polyp IS-A C3053: Female Reproductive System Neoplasm (Indirect)	NO	Not all neoplastic polyps are precancerous. This term had been removed from Precancerous Conditions
Disease, Disorder or Finding	Endocervical Polyp	Female Reproductive System Precancerous Condition	C34584	C27788	C34584: Endocervical Polyp IS-A C3341: Precancerous Condition (Indirect); C34584: Endocervical Polyp IS-A C4934: Benign Female Reproductive System Neoplasm (Indirect)	NO	Not all neoplastic polyps are precancerous. This term had been removed from Precancerous Conditions
Disease, Disorder or Finding	Borderline Serous Cystadenofibroma	Female Reproductive System Precancerous Condition	C158622	C27788	C158622: Borderline Serous Cystadenofibroma IS-A C3341: Precancerous Condition (Indirect); C158622: Borderline Serous Cystadenofibroma IS-A C8984: Female Reproductive System Adenofibroma (Indirect)	YES	Female Reproductive System Precancerous Condition was a dded as a parent
Disease, Disorder or Finding	Ocular Vascular Disorder	Non-Neoplastic Eye Disorder	C35664	C27604	C35664: Ocular Vascular Disorder IS-A C26767: Eye Disorder (Direct); C35664: Ocular Vascular Disorder IS-A C35740: Non-Neoplastic Vascular Disorder (Direct)	YES	Non-Neoplastic Eye Disorder replaced Eye Disorder as a parent
Disease, Disorder or Finding	Diffuse Pulmonary Lymphangiomatosis	Pulmonary Vascular Disorder	C45630	C35531	C45630: Diffuse Pulmonary Lymphangiomatosis IS-A C3198: Lung Disorder (Indirect); C45630: Diffuse Pulmonary Lymphangiomatosis IS-A C7388: Vascular Neoplasm (Indirect)	NO	Pulmonary Vascular Disorder is under Non-Neoplastic Lung Disorder-this is something that they will need to refine in their algorithms. Neoplastic disorder cannot be under a non-neoplastic disorder
Disease, Disorder or Finding	Congenital Vena Cava Abnormality	Congenital Cardiovascular Abnormality	C98886	C35729	C98886: Congenital Vena Cava Abnormality IS-A C27672: Non-Neoplastic Cardiovascular Disorder (Indirect)	YES	Congenital Cardiovascular Abnormality replaced Congenital Abnormality as a parent
Disease, Disorder or Finding	Congenital Pulmonary Lymphangiectasia	Vascular Malformation	C99034	C112117	C99034: Congenital Pulmonary Lymphangiectasia IS-A C35531: Pulmonary Vascular Disorder (Direct); C99034: Congenital Pulmonary Lymphangiectasia IS-A C98882: Congenital Lung Malformation (Direct)	NO	Lymphangiectasia is under Vascular Ectasia which is under Vascular Malformation
Disease, Disorder or Finding	Cutaneous Lymphomatoid Granulomatosis	EBV-Related Malignant Neoplasm	C45267	C27689	C45267: Cutaneous Lymphomatoid Granulomatosis IS-A C45249: Cutaneous Mature B-Cell Neoplasm (Direct); C45267: Cutaneous Lymphomatoid Granulomatosis IS-A C2920: Malignant Skin Neoplasm (Indirect); C45267: Cutaneous Lymphomatoid Granulomatosis IS-A C159717: EBV-Related Lymphoproliferative Disorder (Indirect)	NO	This is not correct. LYG Grade III is malignant . Grades I and II are of uncertain malignant potential
Disease, Disorder or Finding	Recurrent Lymphomatoid Granulomatosis	EBV-Related Malignant Neoplasm	C7934	C27689	C7934: Recurrent Lymphomatoid Granulomatosis IS-A C4813: Recurrent Malignant Neoplasm (Indirect); C7934: Recurrent Lymphomatoid Granulomatosis IS-A C159717: EBV-Related Lymphoproliferative Disorder (Indirect)	NO	Please see above
Disease, Disorder or Finding	Brain Astrocytoma	Brain Disorder	C60780	C96413	C60780: Brain Astrocytoma IS-A C2934: Central Nervous System Disorder (Indirect)	NO	This is not correct. Brain Astorcytoma has as a second parent Primary Brain Neoplasm
Disease, Disorder or Finding	Xeroderma Pigmentosum	Non-Neoplastic Skin Disorder	C3452	C27555	C3452: Xeroderma Pigmentosum IS-A C53543: Rare Non-Neoplastic Disorder (Indirect); C3452: Xeroderma Pigmentosum IS-A C3371: Skin Disorder (Indirect)	NO	This is not correct. Xeroderma Pigmentosum is a Cutaneous Precancerous Condition
Disease, Disorder or Finding	Adult Cystic Nephroma	Cystic Neoplasm	C7504	C6784	C7504: Adult Cystic Nephroma IS-A C36035: Encapsulated Neoplasm (Direct)	YES	Cystic Neoplasm was added as a parent
Disease, Disorder or Finding	Multilocular Cystic Renal Neoplasm of Low Malignant Potential	Cystic Neoplasm	C4524	C6784		YES	please see above
Disease, Disorder or Finding	Stage 0 Fallopian Tube Cancer AJCC v7	Female Reproductive System Precancerous Condition	C40105	C27788	C40105: Stage 0 Fallopian Tube Cancer AJCC v7 IS-A C4913: Malignant Female Reproductive System Neoplasm (Indirect); C40105: Stage 0 Fallopian Tube Cancer AJCC v7 IS-A C3341: Precancerous Condition (Indirect)	NO	This is an older edition of the AJCC
Disease, Disorder or Finding	Eyelid Xanthoma	Non-Neoplastic Eyelid Disorder	C3651	C27609	C3651: Eyelid Xanthoma IS-A C26768: Eyelid Disorder (Direct); C3651: Eyelid Xanthoma IS-A C27555: Non-Neoplastic Skin Disorder (Direct)	YES	Non-Neoplastic Eyelid Disorder replaced Eyelid Disorder as a parent
Disease, Disorder or Finding	Carcinoma ex Pleomorphic Adenoma	Adenoma	C4397	C2855		NO	This is not correct. Carcinoma ex Pleomorphic Adenoma is a carcinoma arising from an Adenoma
Disease, Disorder or Finding	Conjunctival Kaposi Sarcoma	Conjunctival Vascular Disorder	C4578	C35116	C4578: Conjunctival Kaposi Sarcoma IS-A C27605: Conjunctival Disorder (Indirect); C4578: Conjunctival Kaposi Sarcoma IS-A C7390: Malignant Vascular Neoplasm (Indirect)	NO	Conjunctival Vascular Disorder is under Non-Neoplastic Vascular Disorder
Disease, Disorder or Finding	Retinal Hemangioma	Retinal Vascular Disorder	C3634	C35170	C3634: Retinal Hemangioma IS-A C7389: Benign Vascular Neoplasm (Indirect); C3634: Retinal Hemangioma IS-A C26875: Retinal Disorder (Indirect)	NO	Retinal Vascular Disorder is under Non-Neoplastic Vascular Disorder
Disease, Disorder or Finding	Autoimmune Lymphoproliferative Syndrome-Associated Lymphoma	Immunodeficiency-Related Malignant Neoplasm	C39578	C27770	C39578: Autoimmune Lymphoproliferative Syndrome-Associated Lymphoma IS-A C9305: Malignant Neoplasm (Indirect); C39578: Autoimmune Lymphoproliferative Syndrome-Associated Lymphoma IS-A C35686: Immunodeficiency-Related Disorder (Indirect)	YES	Immunodeficiency-Related Malignant Neoplasm was added as a parent
Disease, Disorder or Finding	Iris Vascular Disorder	Non-Neoplastic Uveal Disorder	C35618	C35776	C35618: Iris Vascular Disorder IS-A C26908: Uveal Disorder (Indirect); C35618: Iris Vascular Disorder IS-A C35740: Non-Neoplastic Vascular Disorder (Indirect)	YES	Non-Neoplastic Uveal Disorder was added as a parent
Disease, Disorder or Finding	Conjunctival Vascular Disorder	Non-Neoplastic Conjunctival Disorder	C35116	C27607	C35116: Conjunctival Vascular Disorder IS-A C35740: Non-Neoplastic Vascular Disorder (Indirect)	YES	Non-Neoplastic Conjunctival Disorder replaced Conjunctival Disorder as a parent
Disease, Disorder or Finding	Granulomatosis with Polyangiitis	Non-Neoplastic Cardiovascular Disorder	C3444	C27672	C3444: Granulomatosis with Polyangiitis IS-A C53543: Rare Non-Neoplastic Disorder (Direct); C3444: Granulomatosis with Polyangiitis IS-A C2931: Cardiovascular Disorder (Indirect)	YES	Arterial Disorder added as a parent
Disease, Disorder or Finding	Dermoid Cyst	Cystic Neoplasm	C9011	C6784	C9011: Dermoid Cyst IS-A C9014: Cystic Teratoma (Direct); C9011: Dermoid Cyst IS-A C3677: Benign Neoplasm (Indirect)	YES	Cystic Neoplasm was added as aparent to Cystic Teratoma which is the parent of Dermoid Cyst
Disease, Disorder or Finding	Recurrent Childhood Lymphomatoid Granulomatosis	Childhood Malignant Neoplasm	C123393	C4005	C123393: Recurrent Childhood Lymphomatoid Granulomatosis IS-A C4813: Recurrent Malignant Neoplasm (Indirect)	NO	LYG grade III is malignant. Grades I and II are of uncertain malignant potential.
Disease, Disorder or Finding	Pancreatic Serous Adenoma	Adenoma	C95470	C2855		NO	these cystic histologic variants in the pancreas are not in the category of "adenoma" as it is defined either as a polypoid or flat lesion.
Drug, Food, Chemical or Biomedical Material	Tumor Infiltrating Lymphocytes-N2-Transduced	Therapeutic Tumor Infiltrating Lymphocytes	C29478	C28699	C29478: Tumor Infiltrating Lymphocytes-N2-Transduced IS-A C28681: Therapeutic Autologous Lymphocytes (Direct)	YES	Therapeutic Tumor Infiltrating Lymphocytes replaced Therapeutic Autologous Lymphocytes as a parent
Experimental Organism Diagnosis	Carcinosarcoma of the Mouse Prostate Gland	Carcinoma of the Mouse Prostate Gland	C21754	C21732	C21754: Carcinosarcoma of the Mouse Prostate Gland IS-A C24010: Mouse Carcinoma (Direct)	NO	It was a mistake. Carcinosarcoma is not carcinoma
Experimental Organism Diagnosis	Adenosquamous Carcinoma of the Mouse Pulmonary System	Adenocarcinoma of the Mouse Pulmonary System	C21777	C21771	C21777: Adenosquamous Carcinoma of the Mouse Pulmonary System IS-A C24011: Mouse Adenocarcinoma (Indirect)	NO	It was a mistake. Mouse Adenosquamous Carcinoma id not Adenocarcinoma. I fixed it
Experimental Organism Diagnosis	Neurofibroma of the Mouse Skin	Fibroma of the Mouse Skin	C21837	C21832	C21837: Neurofibroma of the Mouse Skin IS-A C21622: Mouse Fibroma (Indirect)	NO	It was a mistake. I fixed it. Mouse Neurofibroma id not a Mouse Fibroma. I fixed it
Experimental Organism Diagnosis	Hemangioma of the Mouse Skin	Hemangioma of the Mouse Blood Vessel	C21833	C22920	C21833: Hemangioma of the Mouse Skin IS-A C22919: Mouse Primary Tumors of the Blood Vessel (Direct)	YES	I replaced Mouse Angioma with Hemangioma of the Mouse Blood Vessel
Experimental Organism Diagnosis	Juxtacortical Chondrosarcoma of the Mouse Skeletal System	Mesenchymal Chondrosarcoma of the Mouse Skeletal System	C22970	C22974	C22970: Juxtacortical Chondrosarcoma of the Mouse Skeletal System IS-A C24003: Mouse Mesenchymal Neoplasm (Indirect)	NO	Juxtacortical Chondrosarcoma of the Mouse Skeletal System is not a mesenchymal chondrosarcoma
Experimental Organism Diagnosis	Mouse Cardiac Angiosarcoma	Mouse Cardiac Sarcoma	C22912	C22911	C22912: Mouse Cardiac Angiosarcoma IS-A C21603: Mouse Sarcoma (Indirect)	YES	I replaced Mouse Cardiac Primary Tumor with Mouse Cardiac Sarcoma
Experimental Organism Diagnosis	Mouse Cardiac Fibrosarcoma	Mouse Cardiac Sarcoma	C22915	C22911	C22915: Mouse Cardiac Fibrosarcoma IS-A C21603: Mouse Sarcoma (Indirect)	YES	please see above
Experimental Organism Diagnosis	Mouse Cardiac Kaposi's Sarcoma	Mouse Cardiac Sarcoma	C22917	C22911		YES	please see above
Experimental Organism Diagnosis	Mouse Cardiac Rhabdomyosarcoma	Mouse Cardiac Sarcoma	C22913	C22911	C22913: Mouse Cardiac Rhabdomyosarcoma IS-A C21603: Mouse Sarcoma (Indirect)	YES	please see above
Experimental Organism Diagnosis	Adenosquamous Cell Carcinoma of the Mouse Prostate Gland	Invasive Adenocarcinoma of the Mouse Prostate Gland	C21747	C21739	C21747: Adenosquamous Cell Carcinoma of the Mouse Prostate Gland IS-A C21738: Invasive Carcinoma of the Mouse Prostate Gland (Direct); C21747: Adenosquamous Cell Carcinoma of the Mouse Prostate Gland IS-A C24011: Mouse Adenocarcinoma (Indirect)	NO	the suggestion here is incorrect
Experimental Organism Diagnosis	Carcinosarcoma of the Mouse Prostate Gland	Sarcoma of the Mouse Prostate Gland	C21754	C21748	C21754: Carcinosarcoma of the Mouse Prostate Gland IS-A C21603: Mouse Sarcoma (Indirect)	NO	I moved Mouse Mixed Mesodermal Tumor under Mouse Mixed Neoplasm
Experimental Organism Diagnosis	Carcinoma of the Mouse Larynx	Mouse Carcinoma	C23112	C24010		YES	I added Mouse Carcinoma as a parent
Experimental Organism Diagnosis	Carcinoid Tumor of the Mouse Larynx	Carcinoma of the Mouse Larynx	C23124	C23112	C23124: Carcinoid Tumor of the Mouse Larynx IS-A C24010: Mouse Carcinoma (Indirect)	NO	That was wrong. I moved Mouse Carcinoid under Mouse Epithelial Cell Neoplasms
Experimental Organism Diagnosis	Hemangiosarcoma of the Mouse Intestinal Tract	Mouse Malignant Mesenchymal Neoplasm	C22161	C21617	C22161: Hemangiosarcoma of the Mouse Intestinal Tract IS-A C22151: Malignant Neoplasms of the Mouse Intestinal Tract (Direct); C22161: Hemangiosarcoma of the Mouse Intestinal Tract IS-A C24003: Mouse Mesenchymal Neoplasm (Indirect)	YES	Added Mouse Malignant Mesenchymal Neoplasm as a parent
Experimental Organism Diagnosis	Fibrosarcoma of the Mouse Intestinal Tract	Mouse Malignant Mesenchymal Neoplasm	C22158	C21617	C22158: Fibrosarcoma of the Mouse Intestinal Tract IS-A C22151: Malignant Neoplasms of the Mouse Intestinal Tract (Direct); C22158: Fibrosarcoma of the Mouse Intestinal Tract IS-A C24003: Mouse Mesenchymal Neoplasm (Indirect)	YES	Added Mouse Malignant Mesenchymal Neoplasm as a parent
Experimental Organism Diagnosis	Leiomyosarcoma of the Mouse Intestinal Tract	Mouse Malignant Mesenchymal Neoplasm	C22159	C21617	C22159: Leiomyosarcoma of the Mouse Intestinal Tract IS-A C22151: Malignant Neoplasms of the Mouse Intestinal Tract (Direct); C22159: Leiomyosarcoma of the Mouse Intestinal Tract IS-A C24003: Mouse Mesenchymal Neoplasm (Indirect)	YES	Added Mouse Malignant Mesenchymal Neoplasm as a parent
Experimental Organism Diagnosis	Sarcoma of the Mouse Prostate Gland	Mouse Malignant Mesenchymal Neoplasm	C21748	C21617	C21748: Sarcoma of the Mouse Prostate Gland IS-A C21731: Malignant Neoplasms of the Mouse Prostate Gland (Direct); C21748: Sarcoma of the Mouse Prostate Gland IS-A C24003: Mouse Mesenchymal Neoplasm (Indirect)	YES	Added Mouse Malignant Mesenchymal Neoplasm as a parent
Experimental Organism Diagnosis	Mouse Malignant Mixed Mesodermal Tumor	Mouse Malignant Mesenchymal Neoplasm	C21607	C21617	C21607: Mouse Malignant Mixed Mesodermal Tumor IS-A C24003: Mouse Mesenchymal Neoplasm (Indirect)	NO	MMMTs are not mesenchymal tumors-they are carcinosarcomas. Mixed tumors
Molecular Abnormality	Loss of Chromosome 11q ATM Gene Locus	ATM Gene Deletion	C36646	C133680	C36646: Loss of Chromosome 11q ATM Gene Locus IS-A C9484: Chromosomal Deletion (Direct)	NO
