# Supplementary material for: Detecting missing IS-A relations in the NCI Thesaurus using an enhanced hybrid approach
Source: BMC Med Inform Decis Mak. 2020 Dec 15;20(Suppl 10):273. doi: 10.1186/s12911-020-01289-6 (PMC7737275; doi:10.1186/s12911-020-01289-6)
Supplement: Supplementary file 2 — Additional file 2.. Causes for false positives. [file 12911_2020_1289_MOESM2_ESM.xlsx]

## Sheet: Sheet1
Sub-hierarchy	Subconcept	Superconcept	SubconceptID	SuperconceptID	Rationale (existing IS-A relations that were leveraged to generate the suggestion)	Yes/No	Comments	FurtherRevealed
Disease, Disorder or Finding	Kidney Lymphangioma	Kidney Vascular Disorder	C159214	C35338	C159214: Kidney Lymphangioma IS-A C3149: Kidney Disorder (Indirect); C159214: Kidney Lymphangioma IS-A C7389: Benign Vascular Neoplasm (Indirect)	NO	Kidney Vascular Disorder is not in the Kidney Neoplasm category
Disease, Disorder or Finding	Kidney Hemangioma	Kidney Vascular Disorder	C159211	C35338	C159211: Kidney Hemangioma IS-A C7389: Benign Vascular Neoplasm (Indirect); C159211: Kidney Hemangioma IS-A C3149: Kidney Disorder (Indirect)	NO	Kidney Vascular Disorder is not in the Kidney Neoplasm category
Disease, Disorder or Finding	Kidney Angiosarcoma	Kidney Vascular Disorder	C159205	C35338	C159205: Kidney Angiosarcoma IS-A C7390: Malignant Vascular Neoplasm (Indirect); C159205: Kidney Angiosarcoma IS-A C3149: Kidney Disorder (Indirect)	NO	Kidney Vascular Disorder is not in the Kidney Neoplasm category
Disease, Disorder or Finding	Fallopian Tube Endometrioid Polyp	Female Reproductive System Precancerous Condition	C40115	C27788	C40115: Fallopian Tube Endometrioid Polyp IS-A C3341: Precancerous Condition (Indirect); C40115: Fallopian Tube Endometrioid Polyp IS-A C3053: Female Reproductive System Neoplasm (Indirect)	NO	Not all neoplastic polyps are precancerous. This term had been removed from Precancerous Conditions	Neoplastic Polyp IS-NOT-A Precancerous Condition
Disease, Disorder or Finding	Endocervical Polyp	Female Reproductive System Precancerous Condition	C34584	C27788	C34584: Endocervical Polyp IS-A C3341: Precancerous Condition (Indirect); C34584: Endocervical Polyp IS-A C4934: Benign Female Reproductive System Neoplasm (Indirect)	NO	Not all neoplastic polyps are precancerous. This term had been removed from Precancerous Conditions	Neoplastic Polyp IS-NOT-A Precancerous Condition
Disease, Disorder or Finding	Diffuse Pulmonary Lymphangiomatosis	Pulmonary Vascular Disorder	C45630	C35531	C45630: Diffuse Pulmonary Lymphangiomatosis IS-A C3198: Lung Disorder (Indirect); C45630: Diffuse Pulmonary Lymphangiomatosis IS-A C7388: Vascular Neoplasm (Indirect)	NO	Pulmonary Vascular Disorder is under Non-Neoplastic Lung Disorder-this is something that they will need to refine in their algorithms. Neoplastic disorder cannot be under a non-neoplastic disorder
Disease, Disorder or Finding	Congenital Pulmonary Lymphangiectasia	Vascular Malformation	C99034	C112117	C99034: Congenital Pulmonary Lymphangiectasia IS-A C35531: Pulmonary Vascular Disorder (Direct); C99034: Congenital Pulmonary Lymphangiectasia IS-A C98882: Congenital Lung Malformation (Direct)	NO	Lymphangiectasia is under Vascular Ectasia which is under Vascular Malformation
Disease, Disorder or Finding	Cutaneous Lymphomatoid Granulomatosis	EBV-Related Malignant Neoplasm	C45267	C27689	C45267: Cutaneous Lymphomatoid Granulomatosis IS-A C45249: Cutaneous Mature B-Cell Neoplasm (Direct); C45267: Cutaneous Lymphomatoid Granulomatosis IS-A C2920: Malignant Skin Neoplasm (Indirect); C45267: Cutaneous Lymphomatoid Granulomatosis IS-A C159717: EBV-Related Lymphoproliferative Disorder (Indirect)	NO	This is not correct. LYG Grade III is malignant . Grades I and II are of uncertain malignant potential
Disease, Disorder or Finding	Recurrent Lymphomatoid Granulomatosis	EBV-Related Malignant Neoplasm	C7934	C27689	C7934: Recurrent Lymphomatoid Granulomatosis IS-A C4813: Recurrent Malignant Neoplasm (Indirect); C7934: Recurrent Lymphomatoid Granulomatosis IS-A C159717: EBV-Related Lymphoproliferative Disorder (Indirect)	NO	Please see above
Disease, Disorder or Finding	Brain Astrocytoma	Brain Disorder	C60780	C96413	C60780: Brain Astrocytoma IS-A C2934: Central Nervous System Disorder (Indirect)	NO	This is not correct. Brain Astorcytoma has as a second parent Primary Brain Neoplasm
Disease, Disorder or Finding	Xeroderma Pigmentosum	Non-Neoplastic Skin Disorder	C3452	C27555	C3452: Xeroderma Pigmentosum IS-A C53543: Rare Non-Neoplastic Disorder (Indirect); C3452: Xeroderma Pigmentosum IS-A C3371: Skin Disorder (Indirect)	NO	This is not correct. Xeroderma Pigmentosum is a Cutaneous Precancerous Condition
Disease, Disorder or Finding	Stage 0 Fallopian Tube Cancer AJCC v7	Female Reproductive System Precancerous Condition	C40105	C27788	C40105: Stage 0 Fallopian Tube Cancer AJCC v7 IS-A C4913: Malignant Female Reproductive System Neoplasm (Indirect); C40105: Stage 0 Fallopian Tube Cancer AJCC v7 IS-A C3341: Precancerous Condition (Indirect)	NO	This is an older edition of the AJCC
Disease, Disorder or Finding	Carcinoma ex Pleomorphic Adenoma	Adenoma	C4397	C2855		NO	This is not correct. Carcinoma ex Pleomorphic Adenoma is a carcinoma arising from an Adenoma
Disease, Disorder or Finding	Conjunctival Kaposi Sarcoma	Conjunctival Vascular Disorder	C4578	C35116	C4578: Conjunctival Kaposi Sarcoma IS-A C27605: Conjunctival Disorder (Indirect); C4578: Conjunctival Kaposi Sarcoma IS-A C7390: Malignant Vascular Neoplasm (Indirect)	NO	Conjunctival Vascular Disorder is under Non-Neoplastic Vascular Disorder
Disease, Disorder or Finding	Retinal Hemangioma	Retinal Vascular Disorder	C3634	C35170	C3634: Retinal Hemangioma IS-A C7389: Benign Vascular Neoplasm (Indirect); C3634: Retinal Hemangioma IS-A C26875: Retinal Disorder (Indirect)	NO	Retinal Vascular Disorder is under Non-Neoplastic Vascular Disorder
Disease, Disorder or Finding	Recurrent Childhood Lymphomatoid Granulomatosis	Childhood Malignant Neoplasm	C123393	C4005	C123393: Recurrent Childhood Lymphomatoid Granulomatosis IS-A C4813: Recurrent Malignant Neoplasm (Indirect)	NO	LYG grade III is malignant. Grades I and II are of uncertain malignant potential.
Disease, Disorder or Finding	Pancreatic Serous Adenoma	Adenoma	C95470	C2855		NO	these cystic histologic variants in the pancreas are not in the category of "adenoma" as it is defined either as a polypoid or flat lesion.
Experimental Organism Diagnosis	Carcinosarcoma of the Mouse Prostate Gland	Carcinoma of the Mouse Prostate Gland	C21754	C21732	C21754: Carcinosarcoma of the Mouse Prostate Gland IS-A C24010: Mouse Carcinoma (Direct)	NO	It was a mistake. Carcinosarcoma is not carcinoma	Carcinosarcoma is not carcinoma
Experimental Organism Diagnosis	Adenosquamous Carcinoma of the Mouse Pulmonary System	Adenocarcinoma of the Mouse Pulmonary System	C21777	C21771	C21777: Adenosquamous Carcinoma of the Mouse Pulmonary System IS-A C24011: Mouse Adenocarcinoma (Indirect)	NO	It was a mistake. Mouse Adenosquamous Carcinoma id not Adenocarcinoma. I fixed it	Mouse Adenosquamous Carcinoma is not Adenocarcinoma
Experimental Organism Diagnosis	Neurofibroma of the Mouse Skin	Fibroma of the Mouse Skin	C21837	C21832	C21837: Neurofibroma of the Mouse Skin IS-A C21622: Mouse Fibroma (Indirect)	NO	It was a mistake. I fixed it. Mouse Neurofibroma id not a Mouse Fibroma. I fixed it	Mouse Neurofibroma is not a Mouse Fibroma
Experimental Organism Diagnosis	Juxtacortical Chondrosarcoma of the Mouse Skeletal System	Mesenchymal Chondrosarcoma of the Mouse Skeletal System	C22970	C22974	C22970: Juxtacortical Chondrosarcoma of the Mouse Skeletal System IS-A C24003: Mouse Mesenchymal Neoplasm (Indirect)	NO	Juxtacortical Chondrosarcoma of the Mouse Skeletal System is not a mesenchymal chondrosarcoma
Experimental Organism Diagnosis	Adenosquamous Cell Carcinoma of the Mouse Prostate Gland	Invasive Adenocarcinoma of the Mouse Prostate Gland	C21747	C21739	C21747: Adenosquamous Cell Carcinoma of the Mouse Prostate Gland IS-A C21738: Invasive Carcinoma of the Mouse Prostate Gland (Direct); C21747: Adenosquamous Cell Carcinoma of the Mouse Prostate Gland IS-A C24011: Mouse Adenocarcinoma (Indirect)	NO	the suggestion here is incorrect
Experimental Organism Diagnosis	Carcinosarcoma of the Mouse Prostate Gland	Sarcoma of the Mouse Prostate Gland	C21754	C21748	C21754: Carcinosarcoma of the Mouse Prostate Gland IS-A C21603: Mouse Sarcoma (Indirect)	NO	I moved Mouse Mixed Mesodermal Tumor under Mouse Mixed Neoplasm
Experimental Organism Diagnosis	Carcinoid Tumor of the Mouse Larynx	Carcinoma of the Mouse Larynx	C23124	C23112	C23124: Carcinoid Tumor of the Mouse Larynx IS-A C24010: Mouse Carcinoma (Indirect)	NO	That was wrong. I moved Mouse Carcinoid under Mouse Epithelial Cell Neoplasms	Revealed exisiting issue
Experimental Organism Diagnosis	Mouse Malignant Mixed Mesodermal Tumor	Mouse Malignant Mesenchymal Neoplasm	C21607	C21617	C21607: Mouse Malignant Mixed Mesodermal Tumor IS-A C24003: Mouse Mesenchymal Neoplasm (Indirect)	NO	MMMTs are not mesenchymal tumors-they are carcinosarcomas. Mixed tumors	Revealed exisiting issue
Molecular Abnormality	Loss of Chromosome 11q ATM Gene Locus	ATM Gene Deletion	C36646	C133680	C36646: Loss of Chromosome 11q ATM Gene Locus IS-A C9484: Chromosomal Deletion (Direct)	NO
